# Supplementary material for: The Role of Interferon Regulatory Factor 1 in Regulating Microglial Activation and Retinal Inflammation
Source: Int J Mol Sci. 2022 Nov 24;23(23):14664. doi: 10.3390/ijms232314664 (PMC9739975; doi:10.3390/ijms232314664)
Supplement: Supplementary file 1 [file ijms-23-14664-s001.zip]

Archive with 1 entries (1 files):
- ijms-1993691-supplementary.pdf
